# Supplementary material for: PIP5Kγ Mediates PI(4,5)P2/Merlin/LATS1 Signaling Activation and Interplays with Hsc70 in Hippo–YAP Pathway Regulation
Source: Int J Mol Sci. 2023 Sep 30;24(19):14786. doi: 10.3390/ijms241914786 (PMC10572892; doi:10.3390/ijms241914786)
Supplement: Supplementary file 1 [file ijms-24-14786-s001.zip]

Archive with 1 entries (1 files):
- Supplementary materials (revised).pdf
